# Supplementary material for: Community Pharmacists’ Experiences and Perception about Transitions of Care from Hospital to Home in a Midwestern Metropolis
Source: Pharmacy (Basel). 2021 Nov 27;9(4):193. doi: 10.3390/pharmacy9040193 (PMC8708755; doi:10.3390/pharmacy9040193)
Supplement: Supplementary file 1 [file pharmacy-09-00193-s001.zip]

Archive with 1 entries (1 files):
- pharmacy-1425014-supplementary.pdf
